# Supplementary material for: Chemical Exploration of Polysaccharides, Fatty Acids, and Antioxidants as Functional Ingredients from Colombian Macroalgae Acanthophora spicifera, Sargassum ramifolium, and Sargassum fluitans
Source: Molecules. 2025 Aug 10;30(16):3333. doi: 10.3390/molecules30163333 (PMC12388559; doi:10.3390/molecules30163333)
Supplement: Supplementary file 1 [file molecules-30-03333-s001.zip]

Archive with 1 entries (1 files):
- molecules-3736885-supplementary.pdf
